# Supplementary material for: Correlation between sports visual ability and catching performance in elite collegiate baseball infielders: a position-specific analysis
Source: Front Physiol. 2026 May 25;17:1828207. doi: 10.3389/fphys.2026.1828207 (PMC13243017; doi:10.3389/fphys.2026.1828207)
Supplement: Supplementary file 1 [file DataSheet1.xlsx]

## Sheet: Test data
PERSON_ID	The accuracy rate of catching the ball	DP_P	DP_L	DP_R	PS	EHC_AVG_RT	RT_AVG	RT_AVG_DOMINANT	NFQ_SCORE	NFQ_AVG_RT_TO_NEAR	NFQ_AVG_RT_TO_FAR	TC	MOT_PROP_SCORE	VC_RIGHT	VC_LEFT	VC_BOTH	MOT_COMP_SCORE	MOT_THRESHOLD_SPEED	EHC_TOTAL_TIME	EHC_CENTRAL_AVG_RT	EHC_PERIPH_AVG_RT	GNG_TOTAL_SCORE	GNG_GREEN_HIT	CS_6	CS_18	MOT_MAX_OBJ_TESTED	GNG_RED_HIT	RT_AVG_NONDOMINANT
1	0.6	176	104	176	58	463.288	299	313	29	600.818	729.706	225	0.846939	-0.07	0.441	-0.07	1660.61	516	39379	443.042	547.536	19	20	1.6	1.2	4	0	273
2	0.58	197	217	197	57	471.125	291	295	28	639.8	867.167	225	0.79661	0.027	-0.07	-0.07	1621.33	516	39936	421.042	585.357	13	13	1.4	0.6	4	0	276
3	0.58	240	217	217	35	479.525	291	292	28	663	921.786	200	0.761905	0.027	0.231	-0.07	1574.86	512	40268	423.875	563.304	17	17	1.9	1	4	0	293
4	0.54	240	240	240	34	558.1	278	276	21	776.714	1055	175	0.714286	0.231	-0.194	-0.07	1430.2	412	43951	466.292	501.054	20	20	2	1.4	4	1	288
5	0.54	240	240	240	33	561.312	277	275	20	816.588	1147.08	175	0.69697	0.231	-0.371	-0.07	1385.14	404	51938	493	523.286	20	21	1.9	1.4	5	1	324
6	0.6	124	93	176	59	461.212	305	323	30	597	709.389	225	0.846939	-0.07	0.282	-0.07	1674.31	516	39216	446.875	552.125	19	19	2	1.2	5	0	336
7	0.58	197	217	197	58	471.1	296	296	28	662.471	918.571	200	0.784314	-0.07	-0.07	0.027	1629.33	516	39477	411.75	603.446	10	10	2	1.8	5	0	295
8	0.56	240	240	240	34	549.388	287	287	27	755.091	940.357	200	0.740741	0.027	0.282	-0.371	1490.67	444	41700	448.625	517.018	21	22	2.2	1.6	5	0	277
9	0.68	31	41	41	50	493.462	300	305	24	858.091	748.333	150	0.806122	0.282	0.027	-0.07	3723.25	540	37688	489.375	532.464	11	11	2	0.6	5	1	283
10	0.6	93	72	104	60	544.75	310	327	32	778.688	638.294	150	0.722222	-0.07	0.173	-0.07	1676.94	564	38826	437.833	513.375	23	24	1.9	1.2	4	0	304
11	0.6	124	93	240	59	552.612	309	327	32	575.812	693	225	0.846939	-0.07	0.231	-0.07	1675.64	564	38895	441.458	522.982	22	22	1.8	0.6	5	0	265
12	0.52	240	240	240	33	572.712	276	275	20	860.615	1330.43	150	0.685714	0.231	-0.194	0.106	1237.82	400	44655	494.792	605.125	8	8	1.9	1.6	5	0	282
13	0.54	240	240	240	34	558.188	280	285	22	806.385	1111.31	175	0.711864	0.173	-0.07	0.027	1448.78	432	43580	459.917	482.411	24	24	2.2	2	6	0	330
14	0.5	240	240	240	28	575.888	275	274	18	906.4	1372.89	150	0.670732	0.328	-0.194	0.106	1219.05	396	44905	525.042	608.089	8	8	2	1	5	0	300
15	0.54	240	240	240	33	569.188	283	286	23	856.5	1251.64	175	0.693878	0.106	0.328	-0.194	1474.29	436	42270	459.083	504.821	19	19	1.9	1.2	6	0	334
16	0.68	41	41	52	56	486.188	300	297	25	856.857	933.5	175	0.711864	0.027	-0.07	-0.07	1958.54	440	37690	416.25	494.607	25	25	2.2	1.2	6	0	313
17	0.66	52	41	62	42	517.837	357	303	23	916.222	1191.8	200	0.814815	0.027	0.027	-0.194	3211.83	504	44648	439.333	496.75	28	28	2.2	0.8	4	0	301
18	0.64	52	41	72	48	503.35	331	370	37	657.786	820.857	200	0.636364	-0.194	0.027	0.328	2693.27	648	37063	406.625	487.571	29	29	1.9	1.4	4	0	310
19	0.7	31	31	41	55	490.2	305	304	35	663	836.333	200	0.666667	0.027	-0.07	-0.194	1191.27	468	45535	411.417	496.714	29	29	2.2	1.2	4	0	279
20	0.64	72	62	93	49	499.2	333	298	39	747.8	1281.7	225	0.612245	-0.194	0.027	0.027	2716.47	648	36897	420.292	508.929	24	24	1.9	0.8	5	0	290
21	0.56	240	240	240	34	479.688	288	288	27	757.077	1003.56	200	0.722222	0.027	0.027	0.106	1528.89	444	41427	438.375	506.679	20	20	2.2	1.2	4	0	279
22	0.38	240	240	145	7	649.225	257	258	16	1170.89	1551.25	100	0.452381	0.583	0.583	0.328	933.714	384	48141	597.042	671.589	2	2	1.9	1	5	0	255
23	0.56	240	217	217	34	471.925	290	290	27	717.667	923.6	200	0.744898	0.027	0.027	0.027	1540.41	468	40478	434.417	586.393	11	12	2	1.4	4	1	307
24	0.6	104	72	145	42	519.538	319	332	35	545.588	662.619	225	0.897959	-0.07	0.106	-0.194	2236.88	636	38587	423.25	510.411	24	24	1.9	1.6	4	0	277

## Sheet: Descriptive and t-test
Test indicators	result	95% confidence interval		t	p
		Lower limit	Upper limit
The accuracy rate of catching the ball	59.500%±8.409%	0.564683	0.625317	40.027	0
DP_P	145.560 ±87.818	113.9	177.22	9.376	0
DP_L	134.970 ±91.483	101.99	167.95	8.346	0
DP_R	154.250 ±79.683	125.52	182.98	10.95	0
PS	44.090 ±14.488	38.87	49.32	17.217	0
EHC_AVG_RT	518.752 ±45.529	502.337	535.167	64.453	0
RT_AVG	300.560 ±22.187	292.56	308.56	76.633	0
RT_AVG_DOMINANT	303.000 ±24.465	294.18	311.82	70.062	0
NFQ_SCORE	27.880 ±6.772	25.43	30.32	23.286	0
NFQ_AVG_RT_TO_NEAR	741.278 ±135.413	692.456	790.099	30.967	0
NFQ_AVG_RT_TO_FAR	993.467 ±249.510	903.509	1083.42	22.524	0
TC	190.630 ±52.267	171.78	209.47	20.631	0
MOT_PROP_SCORE	0.745 ±0.104	0.707446	0.782112	40.688	0
VC_RIGHT	0.076 ±0.196	0.00497	0.14634	2.183	0.037
VC_LEFT	0.061 ±0.212	-0.01531	0.13756	1.631	0.113
VC_BOTH	-0.056 ±0.171	-0.11712	0.00606	-1.839	0.076
MOT_COMP_SCORE	1818.806 ±664.499	1579.23	2058.38	15.483	0
MOT_THRESHOLD_SPEED	501.500 ±91.900	468.37	534.63	30.869	0
EHC_TOTAL_TIME	41500.160 ±3642.323	40187	42813.3	64.453	0
EHC_CENTRAL_AVG_RT	461.970 ±47.494	444.847	479.093	55.024	0
EHC_PERIPH_AVG_RT	543.087 ±49.145	525.369	560.806	62.513	0
GNG_TOTAL_SCORE	17.560 ±7.383	14.9	20.22	13.456	0
GNG_GREEN_HIT	17.720 ±7.419	15.04	20.39	13.51	0
CS_6	1.972 ±0.208	1.897	2.047	53.558	0
CS_18	1.237 ±0.327	1.12	1.355	21.407	0
MOT_MAX_OBJ_TESTED	4.780 ±0.751	4.51	5.05	36.03	0
GNG_RED_HIT	0.160 ±0.369	0.02	0.29	2.396	0.023
RT_AVG_NONDOMINANT	297.47±22.901	289.21	305.73	73.479	0

## Sheet: Correlation
相关性
相关性
		接球正确率	DP_P	DP_L	DP_R	PS	EHC_AVG_RT	RT_AVG	RT_AVG_DOMINANT	NFQ_SCORE	NFQ_AVG_RT_TO_NEAR	NFQ_AVG_RT_TO_FAR	TC	MOT_PROP_SCORE	VC_RIGHT	VC_LEFT	VC_BOTH	MOT_COMP_SCORE	MOT_THRESHOLD_SPEED	EHC_TOTAL_TIME	EHC_CENTRAL_AVG_RT	EHC_PERIPH_AVG_RT	GNG_TOTAL_SCORE	GNG_GREEN_HIT	CS_6	CS_18	MOT_MAX_OBJ_TESTED	GNG_RED_HIT	RT_AVG_NONDOMINANT
接球正确率	皮尔逊相关性	1	-0.844**	-0.832**	-0.755**	0.800**	-0.729**	0.643**	0.608**	0.512**	-0.573**	-0.538**	0.539**	0.467**	-0.391*	-0.413*	-0.433*	0.443*	0.363*	-0.386*	-0.370*	-0.408*	0.363*	0.355*	-0.008	-0.153	0.105	0.068	0.32
	显著性 （双尾）		0	0	0	0	0	0	0	0.003	0.001	0.002	0.001	0.007	0.027	0.019	0.013	0.011	0.041	0.029	0.037	0.021	0.041	0.046	0.964	0.405	0.568	0.713	0.074
	个案数	32	32	32	32	32	32	32	32	32	32	32	32	32	32	32	32	32	32	32	32	32	32	32	32	32	32	32	32
DP_P	皮尔逊相关性	-0.844**	1	0.978**	0.937**	-0.638**	0.475**	-0.712**	-0.653**	-0.527**	0.344	0.388*	-0.277	-0.296	0.267	0.188	0.232	-0.551**	-0.447*	0.359*	0.136	0.277	-0.268	-0.254	-0.039	0.247	-0.083	0.043	-0.156
	显著性 （双尾）	0		0	0	0	0.006	0	0	0.002	0.054	0.028	0.124	0.1	0.14	0.302	0.202	0.001	0.01	0.043	0.457	0.125	0.138	0.161	0.834	0.172	0.653	0.815	0.393
	个案数	32	32	32	32	32	32	32	32	32	32	32	32	32	32	32	32	32	32	32	32	32	32	32	32	32	32	32	32
DP_L	皮尔逊相关性	-0.832**	0.978**	1	0.896**	-0.673**	0.495**	-0.760**	-0.726**	-0.588**	0.418*	0.444*	-0.306	-0.356*	0.349	0.091	0.28	-0.554**	-0.522**	0.423*	0.177	0.314	-0.324	-0.313	-0.016	0.242	-0.053	0.079	-0.165
	显著性 （双尾）	0	0		0	0	0.004	0	0	0	0.017	0.011	0.088	0.046	0.05	0.619	0.12	0.001	0.002	0.016	0.333	0.08	0.07	0.081	0.93	0.182	0.774	0.665	0.366
	个案数	32	32	32	32	32	32	32	32	32	32	32	32	32	32	32	32	32	32	32	32	32	32	32	32	32	32	32	32
DP_R	皮尔逊相关性	-0.755**	0.937**	0.896**	1	-0.477**	0.410*	-0.602**	-0.497**	-0.395*	0.137	0.23	-0.179	-0.116	0.104	0.152	0.123	-0.512**	-0.343	0.239	0.006	0.14	-0.139	-0.127	-0.04	0.213	-0.049	-0.002	-0.107
	显著性 （双尾）	0	0	0		0.006	0.02	0	0.004	0.025	0.456	0.206	0.326	0.529	0.572	0.406	0.503	0.003	0.055	0.187	0.976	0.446	0.447	0.487	0.828	0.242	0.789	0.989	0.561
	个案数	32	32	32	32	32	32	32	32	32	32	32	32	32	32	32	32	32	32	32	32	32	32	32	32	32	32	32	32
PS	皮尔逊相关性	0.800**	-0.638**	-0.673**	-0.477**	1	-0.722**	0.572**	0.647**	0.610**	-0.711**	-0.705**	0.528**	0.565**	-0.583**	-0.24	-0.433*	0.319	0.478**	-0.553**	-0.554**	-0.377*	0.420*	0.418*	-0.153	-0.183	0.135	-0.081	0.322
	显著性 （双尾）	0	0	0	0.006		0	0.001	0	0	0	0	0.002	0.001	0	0.186	0.013	0.075	0.006	0.001	0.001	0.034	0.017	0.017	0.403	0.315	0.46	0.658	0.072
	个案数	32	32	32	32	32	32	32	32	32	32	32	32	32	32	32	32	32	32	32	32	32	32	32	32	32	32	32	32
EHC_AVG_RT	皮尔逊相关性	-0.729**	0.475**	0.495**	0.410*	-0.722**	1	-0.483**	-0.467**	-0.527**	0.699**	0.597**	-0.522**	-0.534**	0.549**	0.242	0.268	-0.338	-0.368*	0.535**	0.566**	0.234	-0.235	-0.234	0.105	0.098	0.147	-0.045	-0.226
	显著性 （双尾）	0	0.006	0.004	0.02	0		0.005	0.007	0.002	0	0	0.002	0.002	0.001	0.183	0.138	0.059	0.038	0.002	0.001	0.197	0.196	0.198	0.567	0.594	0.421	0.805	0.213
	个案数	32	32	32	32	32	32	32	32	32	32	32	32	32	32	32	32	32	32	32	32	32	32	32	32	32	32	32	32
RT_AVG	皮尔逊相关性	0.643**	-0.712**	-0.760**	-0.602**	0.572**	-0.483**	1	0.728**	0.723**	-0.438*	-0.3	0.244	0.410*	-0.692**	-0.077	-0.381*	0.763**	0.780**	-0.574**	-0.454**	-0.537**	0.537**	0.527**	0.101	-0.17	-0.103	-0.22	0.181
	显著性 （双尾）	0	0	0	0	0.001	0.005		0	0	0.012	0.095	0.179	0.02	0	0.677	0.032	0	0	0.001	0.009	0.002	0.002	0.002	0.584	0.352	0.576	0.226	0.323
	个案数	32	32	32	32	32	32	32	32	32	32	32	32	32	32	32	32	32	32	32	32	32	32	32	32	32	32	32	32
RT_AVG_DOMINANT	皮尔逊相关性	0.608**	-0.653**	-0.726**	-0.497**	0.647**	-0.467**	0.728**	1	0.691**	-0.681**	-0.646**	0.319	0.475**	-0.652**	0.02	-0.237	0.456**	0.728**	-0.647**	-0.356*	-0.392*	0.390*	0.384*	-0.089	-0.021	-0.086	-0.214	0.242
	显著性 （双尾）	0	0	0	0.004	0	0.007	0		0	0	0	0.075	0.006	0	0.912	0.191	0.009	0	0	0.045	0.027	0.027	0.03	0.63	0.909	0.64	0.239	0.183
	个案数	32	32	32	32	32	32	32	32	32	32	32	32	32	32	32	32	32	32	32	32	32	32	32	32	32	32	32	32
NFQ_SCORE	皮尔逊相关性	0.512**	-0.527**	-0.588**	-0.395*	0.610**	-0.527**	0.723**	0.691**	1	-0.668**	-0.446*	0.158	0.394*	-0.801**	0.044	-0.372*	0.422*	0.741**	-0.650**	-0.546**	-0.477**	0.461**	0.456**	0.139	-0.042	0.007	-0.276	0.179
	显著性 （双尾）	0.003	0.002	0	0.025	0	0.002	0	0		0	0.011	0.387	0.026	0	0.811	0.036	0.016	0	0	0.001	0.006	0.008	0.009	0.447	0.822	0.969	0.126	0.327
	个案数	32	32	32	32	32	32	32	32	32	32	32	32	32	32	32	32	32	32	32	32	32	32	32	32	32	32	32	32
NFQ_AVG_RT_TO_NEAR	皮尔逊相关性	-0.573**	0.344	0.418*	0.137	-0.711**	0.699**	-0.438*	-0.681**	-0.668**	1	0.773**	-0.533**	-0.726**	0.619**	0.147	0.416*	-0.114	-0.514**	0.487**	0.508**	0.28	-0.318	-0.318	0.168	-0.081	0.066	0.03	-0.222
	显著性 （双尾）	0.001	0.054	0.017	0.456	0	0	0.012	0	0		0	0.002	0	0	0.421	0.018	0.535	0.003	0.005	0.003	0.121	0.076	0.076	0.357	0.661	0.719	0.871	0.222
	个案数	32	32	32	32	32	32	32	32	32	32	32	32	32	32	32	32	32	32	32	32	32	32	32	32	32	32	32	32
NFQ_AVG_RT_TO_FAR	皮尔逊相关性	-0.538**	0.388*	0.444*	0.23	-0.705**	0.597**	-0.3	-0.646**	-0.446*	0.773**	1	-0.393*	-0.707**	0.448*	0.007	0.342	-0.16	-0.374*	0.459**	0.477**	0.296	-0.359*	-0.368*	0.071	0.089	0.087	-0.144	-0.176
	显著性 （双尾）	0.002	0.028	0.011	0.206	0	0	0.095	0	0.011	0		0.026	0	0.01	0.972	0.056	0.381	0.035	0.008	0.006	0.1	0.043	0.038	0.701	0.629	0.634	0.433	0.334
	个案数	32	32	32	32	32	32	32	32	32	32	32	32	32	32	32	32	32	32	32	32	32	32	32	32	32	32	32	32
TC	皮尔逊相关性	0.539**	-0.277	-0.306	-0.179	0.528**	-0.522**	0.244	0.319	0.158	-0.533**	-0.393*	1	0.177	-0.265	-0.223	-0.065	-0.013	0.074	-0.196	-0.213	-0.08	0.234	0.232	-0.455**	-0.045	-0.157	-0.089	0.119
	显著性 （双尾）	0.001	0.124	0.088	0.326	0.002	0.002	0.179	0.075	0.387	0.002	0.026		0.333	0.143	0.219	0.725	0.944	0.689	0.283	0.241	0.665	0.198	0.201	0.009	0.808	0.392	0.629	0.517
	个案数	32	32	32	32	32	32	32	32	32	32	32	32	32	32	32	32	32	32	32	32	32	32	32	32	32	32	32	32
MOT_PROP_SCORE	皮尔逊相关性	0.467**	-0.296	-0.356*	-0.116	0.565**	-0.534**	0.410*	0.475**	0.394*	-0.726**	-0.707**	0.177	1	-0.366*	-0.093	-0.616**	0.304	0.390*	-0.337	-0.332	-0.236	0.18	0.18	0.097	-0.051	0.165	0.166	0.293
	显著性 （双尾）	0.007	0.1	0.046	0.529	0.001	0.002	0.02	0.006	0.026	0	0	0.333		0.039	0.611	0	0.09	0.027	0.059	0.063	0.193	0.324	0.323	0.596	0.78	0.368	0.365	0.104
	个案数	32	32	32	32	32	32	32	32	32	32	32	32	32	32	32	32	32	32	32	32	32	32	32	32	32	32	32	32
VC_RIGHT	皮尔逊相关性	-0.391*	0.267	0.349	0.104	-0.583**	0.549**	-0.692**	-0.652**	-0.801**	0.619**	0.448*	-0.265	-0.366*	1	-0.012	0.332	-0.390*	-0.670**	0.748**	0.722**	0.590**	-0.567**	-0.570**	-0.043	-0.029	0.15	0.387*	-0.202
	显著性 （双尾）	0.027	0.14	0.05	0.572	0	0.001	0	0	0	0	0.01	0.143	0.039		0.947	0.063	0.027	0	0	0	0	0.001	0.001	0.814	0.877	0.412	0.029	0.269
	个案数	32	32	32	32	32	32	32	32	32	32	32	32	32	32	32	32	32	32	32	32	32	32	32	32	32	32	32	32
VC_LEFT	皮尔逊相关性	-0.413*	0.188	0.091	0.152	-0.24	0.242	-0.077	0.02	0.044	0.147	0.007	-0.223	-0.093	-0.012	1	0.04	-0.066	0.11	-0.182	0.102	0.173	-0.071	-0.066	-0.024	-0.174	-0.065	-0.366*	-0.299
	显著性 （双尾）	0.019	0.302	0.619	0.406	0.186	0.183	0.677	0.912	0.811	0.421	0.972	0.219	0.611	0.947		0.829	0.721	0.549	0.317	0.579	0.343	0.698	0.719	0.895	0.342	0.722	0.04	0.097
	个案数	32	32	32	32	32	32	32	32	32	32	32	32	32	32	32	32	32	32	32	32	32	32	32	32	32	32	32	32
VC_BOTH	皮尔逊相关性	-0.433*	0.232	0.28	0.123	-0.433*	0.268	-0.381*	-0.237	-0.372*	0.416*	0.342	-0.065	-0.616**	0.332	0.04	1	-0.223	-0.307	0.198	0.393*	0.490**	-0.383*	-0.388*	-0.275	0.005	-0.264	-0.051	-0.273
	显著性 （双尾）	0.013	0.202	0.12	0.503	0.013	0.138	0.032	0.191	0.036	0.018	0.056	0.725	0	0.063	0.829		0.221	0.087	0.278	0.026	0.004	0.03	0.028	0.128	0.979	0.145	0.782	0.131
	个案数	32	32	32	32	32	32	32	32	32	32	32	32	32	32	32	32	32	32	32	32	32	32	32	32	32	32	32	32
MOT_COMP_SCORE	皮尔逊相关性	0.443*	-0.551**	-0.554**	-0.512**	0.319	-0.338	0.763**	0.456**	0.422*	-0.114	-0.16	-0.013	0.304	-0.390*	-0.066	-0.223	1	0.709**	-0.551**	-0.299	-0.473**	0.348	0.338	0.084	-0.279	-0.043	0.12	0.04
	显著性 （双尾）	0.011	0.001	0.001	0.003	0.075	0.059	0	0.009	0.016	0.535	0.381	0.944	0.09	0.027	0.721	0.221		0	0.001	0.096	0.006	0.051	0.059	0.647	0.122	0.815	0.512	0.828
	个案数	32	32	32	32	32	32	32	32	32	32	32	32	32	32	32	32	32	32	32	32	32	32	32	32	32	32	32	32
MOT_THRESHOLD_SPEED	皮尔逊相关性	0.363*	-0.447*	-0.522**	-0.343	0.478**	-0.368*	0.780**	0.728**	0.741**	-0.514**	-0.374*	0.074	0.390*	-0.670**	0.11	-0.307	0.709**	1	-0.730**	-0.486**	-0.446*	0.434*	0.427*	-0.091	-0.114	-0.115	-0.137	0.007
	显著性 （双尾）	0.041	0.01	0.002	0.055	0.006	0.038	0	0	0	0.003	0.035	0.689	0.027	0	0.549	0.087	0		0	0.005	0.011	0.013	0.015	0.619	0.536	0.532	0.456	0.969
	个案数	32	32	32	32	32	32	32	32	32	32	32	32	32	32	32	32	32	32	32	32	32	32	32	32	32	32	32	32
EHC_TOTAL_TIME	皮尔逊相关性	-0.386*	0.359*	0.423*	0.239	-0.553**	0.535**	-0.574**	-0.647**	-0.650**	0.487**	0.459**	-0.196	-0.337	0.748**	-0.182	0.198	-0.551**	-0.730**	1	0.544**	0.378*	-0.283	-0.276	0.095	0.126	0.059	0.297	-0.026
	显著性 （双尾）	0.029	0.043	0.016	0.187	0.001	0.002	0.001	0	0	0.005	0.008	0.283	0.059	0	0.317	0.278	0.001	0		0.001	0.033	0.117	0.127	0.606	0.493	0.747	0.099	0.887
	个案数	32	32	32	32	32	32	32	32	32	32	32	32	32	32	32	32	32	32	32	32	32	32	32	32	32	32	32	32
EHC_CENTRAL_AVG_RT	皮尔逊相关性	-0.370*	0.136	0.177	0.006	-0.554**	0.566**	-0.454**	-0.356*	-0.546**	0.508**	0.477**	-0.213	-0.332	0.722**	0.102	0.393*	-0.299	-0.486**	0.544**	1	0.666**	-0.742**	-0.743**	-0.113	0.014	0.143	0.105	-0.15
	显著性 （双尾）	0.037	0.457	0.333	0.976	0.001	0.001	0.009	0.045	0.001	0.003	0.006	0.241	0.063	0	0.579	0.026	0.096	0.005	0.001		0	0	0	0.539	0.94	0.436	0.569	0.413
	个案数	32	32	32	32	32	32	32	32	32	32	32	32	32	32	32	32	32	32	32	32	32	32	32	32	32	32	32	32
EHC_PERIPH_AVG_RT	皮尔逊相关性	-0.408*	0.277	0.314	0.14	-0.377*	0.234	-0.537**	-0.392*	-0.477**	0.28	0.296	-0.08	-0.236	0.590**	0.173	0.490**	-0.473**	-0.446*	0.378*	0.666**	1	-0.888**	-0.886**	-0.339	-0.06	-0.054	0.018	-0.305
	显著性 （双尾）	0.021	0.125	0.08	0.446	0.034	0.197	0.002	0.027	0.006	0.121	0.1	0.665	0.193	0	0.343	0.004	0.006	0.011	0.033	0		0	0	0.057	0.743	0.769	0.923	0.09
	个案数	32	32	32	32	32	32	32	32	32	32	32	32	32	32	32	32	32	32	32	32	32	32	32	32	32	32	32	32
GNG_TOTAL_SCORE	皮尔逊相关性	0.363*	-0.268	-0.324	-0.139	0.420*	-0.235	0.537**	0.390*	0.461**	-0.318	-0.359*	0.234	0.18	-0.567**	-0.071	-0.383*	0.348	0.434*	-0.283	-0.742**	-0.888**	1	0.999**	0.256	0.004	-0.041	-0.116	0.248
	显著性 （双尾）	0.041	0.138	0.07	0.447	0.017	0.196	0.002	0.027	0.008	0.076	0.043	0.198	0.324	0.001	0.698	0.03	0.051	0.013	0.117	0	0		0	0.157	0.981	0.823	0.526	0.172
	个案数	32	32	32	32	32	32	32	32	32	32	32	32	32	32	32	32	32	32	32	32	32	32	32	32	32	32	32	32
GNG_GREEN_HIT	皮尔逊相关性	0.355*	-0.254	-0.313	-0.127	0.418*	-0.234	0.527**	0.384*	0.456**	-0.318	-0.368*	0.232	0.18	-0.570**	-0.066	-0.388*	0.338	0.427*	-0.276	-0.743**	-0.886**	0.999**	1	0.249	0.012	-0.052	-0.101	0.246
	显著性 （双尾）	0.046	0.161	0.081	0.487	0.017	0.198	0.002	0.03	0.009	0.076	0.038	0.201	0.323	0.001	0.719	0.028	0.059	0.015	0.127	0	0	0		0.169	0.946	0.778	0.581	0.175
	个案数	32	32	32	32	32	32	32	32	32	32	32	32	32	32	32	32	32	32	32	32	32	32	32	32	32	32	32	32
CS_6	皮尔逊相关性	-0.008	-0.039	-0.016	-0.04	-0.153	0.105	0.101	-0.089	0.139	0.168	0.071	-0.455**	0.097	-0.043	-0.024	-0.275	0.084	-0.091	0.095	-0.113	-0.339	0.256	0.249	1	0.262	0.393*	0.017	0.337
	显著性 （双尾）	0.964	0.834	0.93	0.828	0.403	0.567	0.584	0.63	0.447	0.357	0.701	0.009	0.596	0.814	0.895	0.128	0.647	0.619	0.606	0.539	0.057	0.157	0.169		0.147	0.026	0.926	0.059
	个案数	32	32	32	32	32	32	32	32	32	32	32	32	32	32	32	32	32	32	32	32	32	32	32	32	32	32	32	32
CS_18	皮尔逊相关性	-0.153	0.247	0.242	0.213	-0.183	0.098	-0.17	-0.021	-0.042	-0.081	0.089	-0.045	-0.051	-0.029	-0.174	0.005	-0.279	-0.114	0.126	0.014	-0.06	0.004	0.012	0.262	1	0.113	-0.05	0.238
	显著性 （双尾）	0.405	0.172	0.182	0.242	0.315	0.594	0.352	0.909	0.822	0.661	0.629	0.808	0.78	0.877	0.342	0.979	0.122	0.536	0.493	0.94	0.743	0.981	0.946	0.147		0.537	0.785	0.19
	个案数	32	32	32	32	32	32	32	32	32	32	32	32	32	32	32	32	32	32	32	32	32	32	32	32	32	32	32	32
MOT_MAX_OBJ_TESTED	皮尔逊相关性	0.105	-0.083	-0.053	-0.049	0.135	0.147	-0.103	-0.086	0.007	0.066	0.087	-0.157	0.165	0.15	-0.065	-0.264	-0.043	-0.115	0.059	0.143	-0.054	-0.041	-0.052	0.393*	0.113	1	0.011	0.584**
	显著性 （双尾）	0.568	0.653	0.774	0.789	0.46	0.421	0.576	0.64	0.969	0.719	0.634	0.392	0.368	0.412	0.722	0.145	0.815	0.532	0.747	0.436	0.769	0.823	0.778	0.026	0.537		0.953	0
	个案数	32	32	32	32	32	32	32	32	32	32	32	32	32	32	32	32	32	32	32	32	32	32	32	32	32	32	32	32
GNG_RED_HIT	皮尔逊相关性	0.068	0.043	0.079	-0.002	-0.081	-0.045	-0.22	-0.214	-0.276	0.03	-0.144	-0.089	0.166	0.387*	-0.366*	-0.051	0.12	-0.137	0.297	0.105	0.018	-0.116	-0.101	0.017	-0.05	0.011	1	0.113
	显著性 （双尾）	0.713	0.815	0.665	0.989	0.658	0.805	0.226	0.239	0.126	0.871	0.433	0.629	0.365	0.029	0.04	0.782	0.512	0.456	0.099	0.569	0.923	0.526	0.581	0.926	0.785	0.953		0.537
	个案数	32	32	32	32	32	32	32	32	32	32	32	32	32	32	32	32	32	32	32	32	32	32	32	32	32	32	32	32
RT_AVG_NONDOMINANT	皮尔逊相关性	0.32	-0.156	-0.165	-0.107	0.322	-0.226	0.181	0.242	0.179	-0.222	-0.176	0.119	0.293	-0.202	-0.299	-0.273	0.04	0.007	-0.026	-0.15	-0.305	0.248	0.246	0.337	0.238	0.584**	0.113	1
	显著性 （双尾）	0.074	0.393	0.366	0.561	0.072	0.213	0.323	0.183	0.327	0.222	0.334	0.517	0.104	0.269	0.097	0.131	0.828	0.969	0.887	0.413	0.09	0.172	0.175	0.059	0.19	0	0.537
	个案数	32	32	32	32	32	32	32	32	32	32	32	32	32	32	32	32	32	32	32	32	32	32	32	32	32	32	32	32
** 在 0.01 级别（双尾），相关性显著。
* 在 0.05 级别（双尾），相关性显著。

## Sheet: Multiple linear regression
Results of multiple linear stepwise regression analysis of specialized achievements
	R2	CorrectionR2	F	B	β	t
Constant	0.947	0.932	61.634**	118.143		8.801**
DP_P				-0.053	-0.549	-8.933**
EHC_AVG_RT				-0.052	-0.281	-3.814**
TC				0.035	0.218	3.54**
EHC_PERIPH_AVG_RT				-0.089	-0.522	-4.571**
GNG_TOTAL_SCORE				-0.451	-0.396	-3.484**
EHC_TOTAL_TIME				0	0.21	3.398**
PS				0.126	0.217	2.476*
